# Supplementary material for: Anabaenopeptins from Nostoc edaphicum CCNP1411
Source: Int J Environ Res Public Health. 2022 Sep 28;19(19):12346. doi: 10.3390/ijerph191912346 (PMC9564503; doi:10.3390/ijerph191912346)
Supplement: Supplementary file 1 [file ijerph-19-12346-s001.zip]

Archive with 1 entries (1 files):
- ijerph-1924476-supplementary.pdf
